# Supplementary material for: Exploiting an Epigenetic Resistance Mechanism to PI3 Kinase Inhibition in Leukemic Stem Cells
Source: bioRxiv. 2025 Jul 15:2025.07.11.663968. Preprint. [Version 1] doi: 10.1101/2025.07.11.663968 (PMC12338508; doi:10.1101/2025.07.11.663968)
Supplement: Supplement 2 [file media-2.xlsx]

## Sheet: Table S1
Table S1. MDS/AML patient samples and controls
	Figure 9 References	Age	Sex	Diagnosis	Cytogenetics	NGS
MDS/AML patient samples	#1	61	M	AML	del 5q, del 7q +8, +22	unavailable
	#2	37	M	AML	normal	PHF6, ASXL1, EZH2 D657G
	#3	73	F	AML		NRAS, TP53
	#4	66	F	relapsed AML	normal	NPM1c, TET2, FLT3-ITD
	#5	70	M	MDS/MPN		ASXL1-43%; JAK2-48%; NRAS-44%; SETBP1-49%; ZRSR2-99%
	#6	66	M	CNL-> AML		CSF3R
	#7	60	M	AML		CEBPA, GATA2, TET2
Healthy BM controlls, mononucleated cells		34	F	No diagnosis
		39	M	No diagnosis
