# Supplementary material for: Exploiting an Epigenetic Resistance Mechanism to PI3 Kinase Inhibition in Leukemic Stem Cells
Source: bioRxiv. 2025 Jul 15:2025.07.11.663968. Preprint. [Version 1] doi: 10.1101/2025.07.11.663968 (PMC12338508; doi:10.1101/2025.07.11.663968)
Supplement: Supplement 7 [file media-7.xlsx]

## Sheet: RT-qPCR Primers
Table S6 RT-qPCR Primers
	Primer Name	Primer Sequence
	Actin_FWD	CATGTACGTTGCTATCCAGGC
	Actin_REV	CTCCTTAATGTCACGCACGAT
	HOXA9_FWD	CTGTCCCACGCTTGACACTC
	HOXA9_REV	CTCCGCCGCTCTCATTCTC
	MEIS1_FWD	GGGCATGGATGGAGTAGGC
	MEIS1_REV	GGGTACTGATGCGAGTGCAG
	EZH1_FWD	GTATTCCTGGTCCCCTCTCCA
	EZH1_REV	ACAGCGAGAGTTAGCCTCTGA
